# Supplementary material for: Looking Back to Move Forward: Lessons Learned from a Successful, Sustainable, Replicable Model of Adolescent and Young Adult Program of a Tertiary Cancer Care Center
Source: J Adolesc Young Adult Oncol. 2022 Apr 19;11(2):181–8. doi: 10.1089/jayao.2021.0156 (PMC9057888; doi:10.1089/jayao.2021.0156)
Supplement: Supplemental data [file Supp_Data.zip]

Archive with 3 entries (3 files):
- JAYAO-2021-0156-Pitch_Suppl.Video.doc.docx
- Fertility_Preservation_for_Men_Starting_Cancer_Treatment.pdf
- Fertility_Preservation_for_Women_Starting_Cancer_Treatment.pdf
